# Supplementary material for: ZIP8 Is Upregulated in the Testis of Zip14-/- Mice
Source: Nutrients. 2024 Oct 22;16(21):3575. doi: 10.3390/nu16213575 (PMC11547875; doi:10.3390/nu16213575)
Supplement: Supplementary file 1 [file nutrients-16-03575-s001.zip]

Archive with 1 entries (1 files):
- nutrients-3245152-supplementary.pdf
